# Supplementary material for: Therapeutic Senolysis of Axitinib-Induced Senescent Human Lung Cancer Cells
Source: Cancers (Basel). 2024 Aug 7;16(16):2782. doi: 10.3390/cancers16162782 (PMC11352446; doi:10.3390/cancers16162782)
Supplement: Supplementary file 1 [file cancers-16-02782-s001.zip]

Archive with 1 entries (1 files):
- cancers-3131450-supplementary.pdf
